# Supplementary material for: Strontium Chloride Improves Reproductive Function and Alters Gut Microbiota in Male Rats
Source: Int J Mol Sci. 2023 Sep 10;24(18):13922. doi: 10.3390/ijms241813922 (PMC10531462; doi:10.3390/ijms241813922)
Supplement: Supplementary file 1 [file ijms-24-13922-s001.zip]

Archive with 1 entries (1 files):
- ijms-2570790-supplementary.pdf
